# Supplementary material for: General synovitis score and immunologic synovitis score reflect clinical disease activity in patients with advanced stage rheumatoid arthritis
Source: Sci Rep. 2019 Jun 11;9:8448. doi: 10.1038/s41598-019-44895-9 (PMC6560084; doi:10.1038/s41598-019-44895-9)
Supplement: Supplementary file 2 — Supplemental Table 1 [file 41598_2019_44895_MOESM2_ESM.xlsx]

## Sheet: Tabelle1
Number	Sex	Age	Disease Duration	CCP	RF	Medication within last 6 month	Prior Medication	Use of Prednisolon(last 12 month)	Affected Joint	Large Joints vs.Small joints	Indication for Surgery	Procedure	Disease Activity	CRP (mg/dl)	DAS28	CDAI	SDAI	Enlargement of lining cell layer	Inflammatory infiltrate	Cellular density of synovial stroma	Syn-Score	Syn-Score	CD3	CD 15	CD 20	CD 68	Ki 67	IMSYC	IMSYC
1	1	77	9	Positive	Positive	Etanercept	Leflunomide	Yes	Knee joint	Large	Joint Replacement	Open biopsy	Low	0.2	2.34	4	4.2	1	1	1	3	1 + 1 + 1 = 3	23	3	22	24	3	3+ (1+0+1+1+0) 6	6
2	1	58	11	Positive	Positive	Adalimumab	Methotrexate	Yes	Hip joint	Large	Joint Replacement	Open biopsy	Low	0.1	2.45	5	5.1	2	1	1	4	2 + 1 + 1 = 4	512	37	175	27	5	4+ (2+1+2+1+0) 10	10
3	1	84	12	Positive	Positive	Methotrexate	x	No	Glenohumeral joint	Large	Joint Replacement	Open biopsy	Low	0.1	2.16	4	4.1	1	1	2	4	1 + 1 + 2 = 4	29	17	63	464	5	4+ (1+1+1+2+0) 9	9
4	1	61	5	Negative	Negative	Methotrexate	x	Yes	Metacarpophalangeal joint	Small	Synovetomy	Open biopsy	Low	0.5	2.59	9	9.5	2	2	2	6	2 + 2 + 2 = 6	336	7	248	252	17	6+ (2+0+2+2+1) 13	13
5	1	89	19	Negative	Negative	Golimumab	Methotrexate	Yes	Ellbow joint	Large	Synovetomy	Open biopsy	Low	0.1	2.19	4	6.1	2	2	3	7	2 + 2 + 3 = 7	252	11	420	110	8	7+ (2+1+2+2+0) 14	14
6	1	44	4	Positive	Positive	Etanercept	Leflunomide	Yes	Upper ankle joint	Small	Synovetomy	Arthroscopy	High	4.6	5.35	25	29.6	3	3	3	9	3 + 3 + 3 = 9	1908	54	1792	837	12	9+ (3+1+3+2+1) 19	19
7	1	23	6	Positive	Positive	Adalimumab	Methotrexate	No	Metacarpophalangeal joint	Small	Synovetomy	Open biopsy	Low	0.1	2.33	6	4.1	2	1	1	4	2 + 1 + 1 = 4	165	7	192	176	2	4+ (1+0+1+1+0) 7	7
8	1	52	19	Positive	Positive	Certolizumab	Etanercept, Methotrexate	Yes	Knee joint	Large	Joint Replacement	Open biopsy	Remission	0.2	2.03	3	4	2	1	1	4	2 + 1 + 1 = 4	29	3	87	165	2	4+ (1+0+1+2+0) 8	8
9	2	56	23	Positive	Positive	Golimumab	Adalimumab, Methotrexate	No	Hip joint	Large	Joint Replacement	Open biopsy	Moderate	0.9	3.79	14	14.9	3	2	2	7	3 + 2 + 2 = 7	848	17	1024	648	22	7+ (2+1+3+2+1) 16	16
10	1	59	10	Negative	Negative	Methotrexate	Leflunomide	Yes	Hip joint	Large	Synovetomy	Open biopsy	Moderate	4.3	4.66	18	22.3	3	3	3	9	3 + 3 + 2 = 9	1540	116	1836	2132	17	9+ (3+2+3+3+1) 21	21
11	1	79	21	Positive	Positive	Methotrexate	x	Yes	Glenohumeral joint	Large	Synovetomy	Arthroscopy	Moderate	0.6	3.94	19	18.6	3	2	3	8	3 + 2 + 3 = 8	242	113	152	1225	16	8+ (2+2+2+3+1) 18	18
12	1	80	12	Positive	Positive	Methotrexate	x	Yes	Knee joint	Large	Joint Replacement	Open biopsy	Low	0.1	2.29	5	5.1	1	0	1	2	1 + 0 + 1 = 2	26	1	1	75	1	2+ (1+0+0+1+0) 4	4
13	1	61	11	Negative	Negative	Etanercept	Methotrexate	Yes	Knee joint	Large	Synovetomy	Arthroscopy	Moderate	2.6	4.17	14	17.6	3	3	3	9	3 + 3 + 3 = 9	1740	1876	1636	3132	17	9+ (3+3+3+3+1) 22	22
14	2	51	14	Positive	Positive	Etanercept	Leflunomide	No	Metatarsophalangeal joint	Small	Arthrodesis	Open biopsy	Remission	0.1	1.66	3	3.1	1	0	2	3	1 + 0 + 2 = 3	2	1	1	47	2	3+ (0+0+0+1+0) 4	4
15	2	47	21	Positive	Positive	Adalimumab	Methotrexate, Leflunomide	Yes	Metacarpophalangeal joint	Small	Arthrodesis	Open biopsy	Remission	0	1.22	3	3	1	1	1	3	1 + 1 + 1 = 3	1	1	1	76	1	3+ (0+0+0+1+0) 4	4
16	2	75	15	Positive	Positive	Adalimumab	Methotrexate	Yes	Hip joint	Large	Joint Replacement	Open biopsy	Remission	0.1	1.66	3	3.1	1	0	1	2	1 + 1 + 0 = 2	41	9	12	39	1	2+ (1+0+1+1+0) 5	5
17	1	60	11	Positive	Positive	Methotrexate	x	No	Metacarpophalangeal joint	Small	Arthrodesis	Open biopsy	Low	0.1	2.49	5	5.1	1	1	1	3	1 + 1 + 1 = 3	54	41	16	525	5	3+ (1+1+1+2+0) 8	8
18	1	79	32	Positive	Positive	Methotrexate	Leflunomide	Yes	Upper ankle joint	Small	Synovetomy	Arthroscopy	High	1.1	5.26	32	33.1	3	3	3	9	3 + 3 + 3 = 9	2174	78	262	1980	46	9+ (3+1+2+3+1) 19	19
19	1	50	27	Positive	Positive	Etanercept	Methotrexate, Leflunomide, Gold	No	Metacarpophalangeal joint	Small	Synovetomy	Open biopsy	High	4.1	5.66	28	32.1	3	1	2	6	3 + 1 + 2 = 6	47	94	71	163	48	6+ (1+1+1+2+1) 12	12
20	2	74	11	Positive	Positive	Methotrexate	x	Yes	Ellbow joint	Large	Joint Replacement	Arthroscopy	Remission	0.2	1.52	1	1.2	1	0	2	3	1 + 0 + 2 = 3	1	1	1	32	1	3+ (0+0+0+1+0) 4	4
21	2	74	23	Positive	Positive	Infliximab	Methotrexate	Yes	Proximal interphalangeal joint	Small	Synovetomy	Open biopsy	Low	0.5	2.49	4	4.5	3	2	3	8	3 +2 +3 = 8	154	72	8	4233	17	8+ (2+1+0+3+1) 15	15
22	2	68	4	Positive	Positive	Adalimumab	x	Yes	Talonavicular joint	Small	Arthrodesis	Open biopsy	Remission	0.5	2.39	3	3.5	1	0	1	2	1 + 0 + 1 = 2	5	2	19	27	1	2+ (0+0+1+1+0) 4	4
23	1	76	6	Positive	Positive	Adalimumab	Leflunomide	Yes	Metatarsophalangeal joint	Small	Arthrodesis	Open biopsy	Remission	0	1.1	2	2	1	0	1	2	1 + 0 + 1 = 2	13	2	1	31	3	2+ (1+0+0+1+0) 4	4
24	1	59	8.75	Negative	Negative	Methotrexate	x	Yes	Hip joint	Large	Joint Replacement	Open biopsy	Low	0.2	2.34	4	4.2	2	1	1	4	2 + 1 + 1 = 4	75	77	46	63	8	4+ (1+1+1+1+0) 8	8
25	1	73	5.75	Positive	Positive	Methotrexate	x	No	Glenohumeral joint	Large	Joint Replacement	Open biopsy	Low	1.6	3.1	6	7.6	1	1	2	4	1 + 1 + 2 = 4	25	22	4	1368	19	4+ (1+1+0+3+1) 10	10
26	1	68	19.75	Positive	Positive	Etanercept	Methotrexate	Yes	Glenohumeral joint	Large	Joint Replacement	Open biopsy	Low	0.2	2.48	6	6.2	2	1	3	6	2 + 1 + 3 = 6	51	29	2	6000	13	6+ (1+1+0+3+1) 12	12
27	1	60	4.75	Positive	Positive	Methotrexate	x	Yes	Ellbow joint	Large	Joint Replacement	Open biopsy	Remission	0.1	1,9	3	3.1	1	1	2	4	1 + 1 + 2 = 4	28	3	7	62	7	4+ (1+0+0+1+0) 6	6
28	1	60	22.75	Positive	Positive	Methotrexate	Leflunomide	Yes	Knee joint	Large	Joint Replacement	Open biopsy	Moderate	4.4	4.35	15	19.4	3	3	3	8	3 + 3 + 3 = 9	4793	65	2992	6120	40	9+ (3+1+3+3+1) 20	20
29	1	77	20.75	Negative	Negative	Etanercept	Methotrexate	Yes	Hip joint	Large	Synovetomy	Open biopsy	Low	0.7	2.58	5	5.7	3	2	2	7	3 + 2 + 2 = 7	63	53	673	3055	35	7+ (1+1+2+3+1) 15	15
30	1	24	38.75	Positive	Positive	Methotrexate	Gold	No	Knee joint	Large	Joint Replacement	Open biopsy	Remission	0.5	1.63	2	2.5	1	1	0	2	1 + 1 + 0 = 2	11	2	6	168	1	2+ (1+0+0+2+0) 5	5
31	1	66	8.75	Negative	Negative	Certolizumab	Methotrexate	Yes	Knee joint	Large	Synovetomy	Open biopsy	Low	0.5	2.59	4	4.5	2	2	1	5	2 + 2 + 1 = 5	83	1	595	912	3	5+ (1+0+2+2+0) 10	10
32	2	52	14.75	Positive	Positive	Etanercept	Methotrexate	No	Proximal interphalangeal joint	Small	Arthrodesis	Open biopsy	Remission	0.1	1.94	3	3.1	1	1	3	5	1 + 1 + 3 = 5	93	37	44	348	9	5+ (1+1+1+2+0) 10	10
33	1	50	22.75	Negative	Negative	Etanercept	Methotrexate, Leflunomide	No	Metacarpophalangeal joint	Small	Synovetomy	Open biopsy	Moderate	4.1	4,19	14	18.1	3	3	3	9	3 + 3 + 3 = 9	433	387	3354	2236	45	9+ (2+2+3+3+1) 20	20
34	2	75	6.75	Positive	Positive	Methotrexate	x	Yes	Hip joint	Large	Joint Replacement	Open biopsy	Remission	0.1	1.91	3	3.2	1	1	1	3	1 + 1 + 1 = 3	15	11	1	47	2	3+ (1+1+0+1+0) 6	6
35	2	74	18.75	Positive	Positive	Methotrexate	x	Yes	Hip joint	Large	Joint Replacement	Open biopsy	Low	0.2	2.34	4	4.2	1	1	1	3	1 + 1 + 1 = 3	51	9	1	328	5	3+ (1+0+0+2+0) 5	5
36	2	52	14.75	Positive	Positive	Etanercept	Methotrexate	No	Proximal interphalangeal joint	Small	Synovetomy	Open biopsy	Low	0.1	2.42	6	6.2	3	1	2	6	3 + 2 + 1 = 6	222	2	65	1073	7	6+ (2+0+1+3+0) 11	12
37	1	72	14.75	Positive	Positive	Etanercept	Methotrexate, Leflunomide	No	Proximal interphalangeal joint	Small	Arthrodesis	Open biopsy	Remission	0.2	2.04	3	3.2	1	1	2	4	1 + 1 + 2 = 4	24	1	1	187	2	4+ (1+0+0+2+0) 7	7
38	1	74	21.75	Positive	Positive	Infliximab	Methotrexate	No	Metacarpophalangeal joint	Small	Synovetomy	Open biopsy	Low	0.5	2.57	5	5.5	3	3	2	8	3 + 3 + 2 = 8	158	66	156	6431	25	8+ (2+1+1+3+1) 16	16
39	1	71	6.75	Positive	Positive	Methotrexate	x	Yes	Hip joint	Large	Joint Replacement	Open biopsy	Low	0.1	2.39	6	6.1	2	2	1	5	2 + 2 + 1 = 5	51	22	531	393	8	5+ (1+1+2+2+0) 11	11
40	1	72	14.75	Positive	Positive	Etanercept	Methotrexate	No	Metacarpophalangeal joint	Small	Arthrodesis	Open biopsy	Low	0.2	2.01	7	7.2	1	0	1	2	1 + 0 + 1 = 2	17	1	1	256	1	2+ (1+0+0+2+0) 5	5
41	1	74	23.75	Positive	Positive	Infliximab	Leflunomide	Yes	Proximal interphalangeal joint	Small	Synovetomy	Open biopsy	Low	0.7	2.6	5	7.7	3	2	3	8	3 + 2 + 3 = 8	162	86	19	4316	25	8+ (2+1+1+3+1) 16	16
42	1	77	4.75	Negative	Negative	Etanercept	Methotrexate	No	Hip joint	Large	Joint Replacement	Open biopsy	Low	0.5	2.59	7	7.5	1	3	1	5	1 + 3 + 1 = 5	12	25	1	2021	8	5+ (1+1+0+3+0) 10	10
43	1	72	14.75	Positive	Positive	Etanercept	x	No	Metacarpophalangeal joint	Small	Arthrodesis	Open biopsy	Remission	0.2	2.06	3	3.2	1	0	1	2	1 + 0 + 1 = 2	23	1	1	136	1	2+ (1+0+0+2+0) 5	5
44	1	57	20.75	Positive	Positive	Etanercept	Methotrexate	No	Glenohumeral joint	Large	Synovetomy	Open biopsy	High	0.5	4.22	22	22.5	2	3	2	7	2 + 3 + 2 = 7	2673	43	1075	5742	65	7+ (3+1+3+3+1) 18	18
45	2	58	10.75	Positive	Positive	Etanercept	x	No	Metacarpophalangeal joint	Small	Arthrodesis	Open biopsy	Low	0.1	2.19	4	4.1	1	0	1	2	1 + 0 + 1 = 2	1	1	1	134	3	2+ (0+0+0+2+0) 4	4
46	1	57	18.75	Positive	Positive	Adalimumab	Methotrexate, Leflunomide	Yes	Upper ankle joint	Small	Joint Replacement	Open biopsy	Remission	0.4	2.24	3	3.4	1	0	0	1	1 + 0 + 0 = 1	38	4	1	21	1	1+ (1+0+0+1+0) 4	4
47	1	63	12.75	Positive	Positive	Etanercept	Methotrexate, Leflunomide	No	Knee joint	Large	Joint Replacement	Open biopsy	Remission	0.4	2.25	3	3.4	2	1	2	5	2 + 1 + 2 = 5	60	7	1	175	52	5+ (1+0+0+2+1) 9	9
48	1	53	9.75	Positive	Positive	Etanercept	x	No	Knee joint	Large	Joint Replacement	Open biopsy	Low	0.5	2.45	5	5.5	1	1	1	3	1 + 1 + 1 = 3	3	1	1	32	2	3+ (0+0+0+1+0) 4	4
49	2	46	4.7	Negative	Negative	Adalimumab	Methotrexate	Yes	Knee joint	Large	Synovetomy	Open biopsy	Low	0.4	2.52	5	5.4	3	1	2	6	3 + 1 + 2 = 6	1	1	1	240	32	6+ (0+0+0+2+1) 9	9
50	2	59	3	Positive	Positive	Adalimumab	x	No	Ellbow joint	Large	Synovetomy	Arthroscopy	Moderate	0.9	3.81	14	14.9	2	3	3	8	2 + 3 + 3 = 8	2385	456	1107	1275	94	8+ (3+2+3+3+1) 20	20
51	1	76	9	Positive	Positive	Adalimumab	x	Yes	Glenohumeral joint	Large	Synovetomy	Arthroscopy	Low	0.1	2.32	6	6.1	1	1	1	3	1 + 1 + 1 = 3	32	1	7	39	2	3+ (1+0+0+1+0) 5	5
52	1	50	6	Positive	Positive	Adalimumab	Methotrexate	No	Metacarpophalangeal joint	Small	Synovetomy	Open biopsy	Low	0.8	2.42	4	4.8	1	1	2	4	1 + 1+ 2 = 4	12	3	684	462	7	4+ (1+0+2+2+0) 9	9
53	1	63	8	Positive	Positive	Etanercept	Methotrexate	No	Metatarsophalangeal joint	Small	Arthrodesis	Open biopsy	Remission	0.1	1.84	3	3.1	1	0	1	2	1 + 0 + 1 = 2	68	1	17	209	22	2+ (1+0+0+2+1) 6	6
54	1	50	5	Positive	Positive	Infliximab	x	Yes	Metacarpophalangeal joint	Small	Synovetomy	Open biopsy	Low	0.5	2.59	6	6.5	3	2	3	8	3 + 2 + 3 = 8	826	67	34	1720	60	8+ (2+1+1+3+1) 16	16
55	2	78	17	Positive	Positive	Adalimumab	Methotrexate, Leflunomide	Yes	Knee joint	Large	Synovetomy	Open biopsy	Low	0	1.94	4	4	1	1	2	4	1 + 1 + 2 = 4	49	7	9	651	29	4+ (1+0+0+2+1) 8	8
56	2	55	4	Negative	Negative	Etanercept	Methotrexate	No	Knee joint	Large	Joint Replacement	Open biopsy	Low	0.9	2.52	8	8.9	3	2	3	8	3 + 2 + 3 = 8	37	43	420	1760	92	8+ (1+1+2+3+1) 16	16
57	2	81	14	Positive	Positive	Etanercept	Methotrexate	No	Ellbow joint	Large	Synovetomy	Arthroscopy	Low	0.7	2.31	6	6.7	2	1	2	5	2 + 1 + 2 = 5	43	1	52	840	88	5+ (1+0+1+2+1) 10	10
58	2	59	5	Positive	Positive	Certolizumab	Methotrexate	Yes	Talonavicular joint	Small	Synovetomy	Open biopsy	Low	0	2.22	7	7	2	1	2	5	2 + 1 + 2 = 5	62	11	1	768	64	5+ (1+1+0+2+1) 10	10
59	1	46	6	Positive	Positive	Certolizumab	Methotrexate	No	Carpometacarpal joint	Small	Synovetomy	Open biopsy	Low	0.3	2.25	4	4.3	1	1	2	4	1 + 1 + 2 = 4	82	8	72	462	37	4+ (1+0+1+2+1) 9	9
60	1	50	7	Negative	Negative	Etanercept	x	No	Metatarsophalangeal joint	Small	Synovetomy	Open biopsy	Moderate	0.4	3.31	12	12.4	3	3	3	9	3 + 2 + 3 = 9	2666	918	1978	3286	116	9+ (3+2+3+3+2) 23	23
61	2	52	13	Positive	Positive	Methotrexate	Etanercept	No	Metatarsophalangeal joint	Small	Synovetomy	Open biopsy	Low	0.4	2.55	5	5.4	2	1	1	4	2 + 1 + 1 = 4	74	30	1	992	17	4+ (1+1+0+2+1) 9	9
62	1	53	5	Positive	Positive	Methotrexate	x	No	Tarsometatarsal joint	Small	Synovetomy	Open biopsy	Moderate	0.1	2.9	12	12.1	3	3	3	9	3 + 3 + 3 = 9	3867	1386	4032	1294	119	9+ (3+3+3+3+2) 23	23
63	1	79	21	Positive	Positive	Methotrexate	x	Yes	Glenohumeral joint	Large	Synovetomy	Arthroscopy	Moderate	0.6	3.94	19	18.6	3	2	3	8	3 + 2 + 3 = 8	242	113	152	1225	16	8+ (2+2+2+3+1) 18	18
